# Supplementary material for: ﻿Three new species of Neopestalotiopsis and Pseudopestalotiopsis (Sporocadaceae, Amphisphaeriales) associated with shrub leaf diseases from Fujian, China
Source: MycoKeys. 2025 Jun 24;119:1–28. doi: 10.3897/mycokeys.119.148647 (PMC12238990; doi:10.3897/mycokeys.119.148647)
Supplement: XML Treatment for Neopestalotiopsis litseae [file mycokeys.119.148647-treatment1.xml]

<!DOCTYPE tp:taxon-treatment
  PUBLIC "-//TaxonX//DTD Taxonomic Treatment Publishing DTD v0 20100105//EN" "tax-treatment-NSO.dtd">
<tp:taxon-treatment xmlns:tp="http://www.plazi.org/taxpub"><tp:treatment-meta><kwd-group><label>Taxon classification</label><kwd>
              <named-content content-type="kingdom">Fungi</named-content>
            </kwd><kwd>
              <named-content content-type="order">Amphisphaeriales</named-content>
            </kwd><kwd>
              <named-content content-type="family">Sporocadaceae</named-content>
            </kwd></kwd-group><mixed-citation publication-type="journal"><person-group><name><surname>Heng</surname><given-names>Zhi-Ang</given-names></name><name><surname>Mu</surname><given-names>Tai-Chang</given-names></name><name><surname>Keyhani</surname><given-names>Nemat O.</given-names></name><name><surname>Yang</surname><given-names>Li-Xia</given-names></name><name><surname>Zheng</surname><given-names>Ming-Hai</given-names></name><name><surname>Lv</surname><given-names>Hua-Jun</given-names></name><name><surname>Zhao</surname><given-names>Zhi-Ying</given-names></name><name><surname>Mao</surname><given-names>Yu-Chen</given-names></name><name><surname>Shang</surname><given-names>Jun-Ya</given-names></name><name><surname>Yang</surname><given-names>Jiao</given-names></name><name><surname>Pu</surname><given-names>Hui-Li</given-names></name><name><surname>Lin</surname><given-names>Yong-Sheng</given-names></name><name><surname>Zhu</surname><given-names>Meng-Jia</given-names></name><name><surname>Dang</surname><given-names>Yu-Xiao</given-names></name><name><surname>Wu</surname><given-names>Dong-Mei</given-names></name><name><surname>Qiu</surname><given-names>Zhen-Xing</given-names></name><name><surname>Qiu</surname><given-names>Jun-Zhi</given-names></name><name><surname>Guan</surname><given-names>Xia-Yu</given-names></name></person-group><article-title>﻿Three new species of <italic><tp:taxon-name><tp:taxon-name-part taxon-name-part-type="genus" reg="Neopestalotiopsis">Neopestalotiopsis</tp:taxon-name-part></tp:taxon-name></italic> and <italic><tp:taxon-name><tp:taxon-name-part taxon-name-part-type="genus" reg="Pseudopestalotiopsis">Pseudopestalotiopsis</tp:taxon-name-part></tp:taxon-name></italic> (<tp:taxon-name><tp:taxon-name-part taxon-name-part-type="family">Sporocadaceae</tp:taxon-name-part></tp:taxon-name>, <tp:taxon-name><tp:taxon-name-part taxon-name-part-type="order">Amphisphaeriales</tp:taxon-name-part></tp:taxon-name>) associated with shrub leaf diseases from Fujian, China</article-title><source>MycoKeys</source><day>24</day><month>06</month><year>2025</year><volume>119</volume><fpage>1</fpage><lpage>28</lpage><pub-id pub-id-type="doi">10.3897/mycokeys.119.148647</pub-id></mixed-citation></tp:treatment-meta><tp:nomenclature><label>﻿</label><tp:taxon-name>
            <object-id xmlns:xlink="http://www.w3.org/1999/xlink" content-type="arpha" xlink:type="simple">1B7F61EB-8648-5766-8820-682E803138ED</object-id>
            <tp:taxon-name-part taxon-name-part-type="genus" reg="Neopestalotiopsis">Neopestalotiopsis</tp:taxon-name-part>
            <tp:taxon-name-part taxon-name-part-type="species" reg="litseae">litseae</tp:taxon-name-part>
            <object-id xmlns:xlink="http://www.w3.org/1999/xlink" content-type="mycobank" xlink:type="simple">856857</object-id>
          </tp:taxon-name><tp:taxon-authority>Z.A. Heng &amp; J.Z. Qiu</tp:taxon-authority><tp:taxon-status xmlns:xlink="http://www.w3.org/1999/xlink" xlink:type="simple">sp. nov.</tp:taxon-status><xref ref-type="fig" rid="F2">Fig. 3</xref></tp:nomenclature><tp:treatment-sec sec-type="material" id="SECID0EDUEM"><title>Type.</title><p>China • Fujian Province: Zhangzhou City, <named-content xmlns:xlink="http://www.w3.org/1999/xlink" content-type="dwc:verbatimCoordinates" xlink:type="simple"><named-content content-type="geo-json" specific-use="{&#34;type&#34;:&#34;Point&#34;,&#34;coordinates&#34;:[117.650000,24.510000]}" id="NCID0EMUEM" xlink:type="simple">24°30'36"N, 117°39'0"E</named-content></named-content>, on diseased leaves of <italic><tp:taxon-name><tp:taxon-name-part taxon-name-part-type="genus" reg="Litsea">Litsea</tp:taxon-name-part><tp:taxon-name-part taxon-name-part-type="species" reg="verticillata">verticillata</tp:taxon-name-part></tp:taxon-name></italic>, September 2023, Z.A. Heng, holotype <named-content xmlns:xlink="http://www.w3.org/1999/xlink" content-type="dwc:institutional_code" xlink:title="Herbarium Mycologicum Academiae Sinicae, Institute of Microbiology, Chinese Academy of Sciences" xlink:href="http://grbio.org/institution/chinese-academy-sciences" xlink:type="simple">HMAS</named-content> 353367; ex-holotype culture <named-content xmlns:xlink="http://www.w3.org/1999/xlink" content-type="dwc:institutional_code" xlink:title="China General Microbiological Culture Collection Center" xlink:href="http://grbio.org/institution/china-general-microbiological-culture-collection-center-chinese-academy-sciences" xlink:type="simple">CGMCC</named-content> 3.28543. China • Fujian Province: Zhangzhou City, <named-content xmlns:xlink="http://www.w3.org/1999/xlink" content-type="dwc:verbatimCoordinates" xlink:type="simple"><named-content content-type="geo-json" specific-use="{&#34;type&#34;:&#34;Point&#34;,&#34;coordinates&#34;:[117.650000,24.510000]}" id="NCID0EHVEM" xlink:type="simple">24°30'36"N, 117°39'0"E</named-content></named-content>, on diseased leaves of <italic><tp:taxon-name><tp:taxon-name-part taxon-name-part-type="genus" reg="Litsea">Litsea</tp:taxon-name-part><tp:taxon-name-part taxon-name-part-type="species" reg="verticillata">verticillata</tp:taxon-name-part></tp:taxon-name></italic>, September 2023, Z.A. Heng, paratype <named-content xmlns:xlink="http://www.w3.org/1999/xlink" content-type="dwc:institutional_code" xlink:title="Herbarium Mycologicum Academiae Sinicae, Institute of Microbiology, Chinese Academy of Sciences" xlink:href="http://grbio.org/institution/chinese-academy-sciences" xlink:type="simple">HMAS</named-content> 353368; ex-paratype culture <named-content xmlns:xlink="http://www.w3.org/1999/xlink" content-type="dwc:institutional_code" xlink:title="China General Microbiological Culture Collection Center" xlink:href="http://grbio.org/institution/china-general-microbiological-culture-collection-center-chinese-academy-sciences" xlink:type="simple">CGMCC</named-content> 3.28544.</p><fig id="F2" position="float" orientation="portrait"><object-id xmlns:xlink="http://www.w3.org/1999/xlink" content-type="doi" xlink:type="simple">10.3897/mycokeys.119.148647.figure3</object-id><object-id xmlns:xlink="http://www.w3.org/1999/xlink" content-type="zenodo_dep_id" xlink:type="simple">15744027</object-id><object-id xmlns:xlink="http://www.w3.org/1999/xlink" content-type="arpha" xlink:type="simple">84298671-B20A-5877-810C-4E0798A1F448</object-id><label>Figure 3.</label><caption><p><italic><tp:taxon-name><tp:taxon-name-part taxon-name-part-type="genus" reg="Neopestalotiopsis">Neopestalotiopsis</tp:taxon-name-part><tp:taxon-name-part taxon-name-part-type="species" reg="litseae">litseae</tp:taxon-name-part></tp:taxon-name></italic> (holotype <named-content xmlns:xlink="http://www.w3.org/1999/xlink" content-type="dwc:institutional_code" xlink:title="Herbarium Mycologicum Academiae Sinicae, Institute of Microbiology, Chinese Academy of Sciences" xlink:href="http://grbio.org/institution/chinese-academy-sciences" xlink:type="simple">HMAS</named-content> 353367) <bold>a</bold> leaves of host shrub <bold>b, c</bold> colony on PDA after 7 days (surface and reverse) <bold>d, e</bold> conidiomata on PDA <bold>f–g</bold> conidiogenous cells and conidia <bold>h–m</bold> conidia. Scale bars: 10 µm (<bold>f–m</bold>).</p></caption><graphic xmlns:xlink="http://www.w3.org/1999/xlink" xlink:href="mycokeys-119-001-g003.jpg" position="float" orientation="portrait" xlink:type="simple" id="oo_1360060.jpg"><uri content-type="original_file" xlink:type="simple">https://binary.pensoft.net/fig/1360060</uri></graphic></fig></tp:treatment-sec><tp:treatment-sec sec-type="etymology" id="SECID0EHXEM"><title>Etymology.</title><p>Referring to the host genus from which it was isolated, <italic><tp:taxon-name><tp:taxon-name-part taxon-name-part-type="genus" reg="Litsea">Litsea</tp:taxon-name-part><tp:taxon-name-part taxon-name-part-type="species" reg="verticillata">verticillata</tp:taxon-name-part></tp:taxon-name></italic>.</p></tp:treatment-sec><tp:treatment-sec sec-type="diagnosis" id="SECID0EYXEM"><title>Diagnosis.</title><p>Asexual morph on PDA: Conidiomata spherical or hemispherical submerged on PDA, black conidiophores hyaline, rugose and thin-walled, often reduced to conidiogenous cells. Conidia columnar, straight or slightly curved, 19.2–27.7 × 4.6–6.8 μm (mean = 23.4 × 5.8 μm); 4–septate, basal cells obconic to narrowly obconic, 3.2–5.7 μm (mean = 4.0 μm) long, hyaline, thin- and smooth-walled; the three intermediate cells columnar, versicoloured, septa darker than the rest of cells, 12.2–17.2 μm (mean = 15.2 μm) long; the second cell from the base light brown, 3.2–5.9 μm (mean = 4.7 μm) long; the third and fourth cells are dark brown; the third cell 4.3–6.4 μm (mean = 5.1 μm) long; the fourth cell 4.1–6.5 μm (mean = 4.9 μm) long; apical cell hyaline, conical or sub cylindrical, 2–5 μm (mean = 4 μm); with 2–3 tubular apical appendages (mostly 3) arising at different parts of the apical cell, unbranched, filiform, flexuous, 9.3–42.6 μm (mean = 22 μm) long; basal appendages single, tubular, unbranched, 3.2–8.8 μm (mean = 5.9 μm) long. Sexual morph: Unknown.</p></tp:treatment-sec><tp:treatment-sec sec-type="description" id="SECID0E4XEM"><title>Cultivation characteristics.</title><p>Colonies on PDA were nearly circular, grew rapidly, reaching 71–74.5 mm diam. after 7 d at 25 °C; colony initially white, becoming grey-white or pale yellow after 14 days, conidiomata scarce, scattered, black, reverse side of the colony, faint yellow.</p></tp:treatment-sec><tp:treatment-sec sec-type="notes" id="SECID0ECYEM"><title>Notes.</title><p>Two isolates corresponding to <italic><tp:taxon-name><tp:taxon-name-part taxon-name-part-type="genus" reg="Neopestalotiopsis">Neopestalotiopsis</tp:taxon-name-part><tp:taxon-name-part taxon-name-part-type="species" reg="litseae">litseae</tp:taxon-name-part></tp:taxon-name></italic> (<named-content xmlns:xlink="http://www.w3.org/1999/xlink" content-type="dwc:institutional_code" xlink:title="China General Microbiological Culture Collection Center" xlink:href="http://grbio.org/institution/china-general-microbiological-culture-collection-center-chinese-academy-sciences" xlink:type="simple">CGMCC</named-content> 3.28543 and <named-content xmlns:xlink="http://www.w3.org/1999/xlink" content-type="dwc:institutional_code" xlink:title="China General Microbiological Culture Collection Center" xlink:href="http://grbio.org/institution/china-general-microbiological-culture-collection-center-chinese-academy-sciences" xlink:type="simple">CGMCC</named-content> 3.28544) formed a distinct branch to <italic><tp:taxon-name><tp:taxon-name-part taxon-name-part-type="genus" reg="Neopestalotiopsis">Neo.</tp:taxon-name-part><tp:taxon-name-part taxon-name-part-type="species" reg="machili">machili</tp:taxon-name-part></tp:taxon-name></italic> (<named-content xmlns:xlink="http://www.w3.org/1999/xlink" content-type="dwc:institutional_code" xlink:title="China General Microbiological Culture Collection Center" xlink:href="http://grbio.org/institution/china-general-microbiological-culture-collection-center-chinese-academy-sciences" xlink:type="simple">CGMCC</named-content> 3.23477 and LC15848) with 97% <abbrev xmlns:xlink="http://www.w3.org/1999/xlink" xlink:title="Maximum Likelihood" id="ABBRID0EKZEM" xlink:type="simple">ML</abbrev>/0.96 BYPP statistical support (Fig. <xref ref-type="fig" rid="F5">1</xref>). <italic><tp:taxon-name><tp:taxon-name-part taxon-name-part-type="genus" reg="Neopestalotiopsis">Neopestalotiopsis</tp:taxon-name-part><tp:taxon-name-part taxon-name-part-type="species" reg="litseae">litseae</tp:taxon-name-part></tp:taxon-name></italic> (<named-content xmlns:xlink="http://www.w3.org/1999/xlink" content-type="dwc:institutional_code" xlink:title="China General Microbiological Culture Collection Center" xlink:href="http://grbio.org/institution/china-general-microbiological-culture-collection-center-chinese-academy-sciences" xlink:type="simple">CGMCC</named-content> 3.28543) is closely related to <italic><tp:taxon-name><tp:taxon-name-part taxon-name-part-type="genus" reg="Neopestalotiopsis">Neo.</tp:taxon-name-part><tp:taxon-name-part taxon-name-part-type="species" reg="machili">machili</tp:taxon-name-part></tp:taxon-name></italic> (<named-content xmlns:xlink="http://www.w3.org/1999/xlink" content-type="dwc:institutional_code" xlink:title="China General Microbiological Culture Collection Center" xlink:href="http://grbio.org/institution/china-general-microbiological-culture-collection-center-chinese-academy-sciences" xlink:type="simple">CGMCC</named-content> 3.23477) and comparisons of the nucleotide sequences examined showed 19 bp differences in three loci (3 bp for <abbrev xmlns:xlink="http://www.w3.org/1999/xlink" xlink:title="included regions of rDNA" id="ABBRID0EQ1EM" xlink:type="simple">ITS</abbrev> and 16 bp for <italic><abbrev xmlns:xlink="http://www.w3.org/1999/xlink" xlink:title="translation elongation factor-alpha" id="ABBRID0EV1EM" xlink:type="simple">tef1</abbrev></italic>, including four gaps). <italic><tp:taxon-name><tp:taxon-name-part taxon-name-part-type="genus" reg="Neopestalotiopsis">Neo.</tp:taxon-name-part><tp:taxon-name-part taxon-name-part-type="species" reg="litseae">litseae</tp:taxon-name-part></tp:taxon-name></italic> is morphologically distinct from <italic><tp:taxon-name><tp:taxon-name-part taxon-name-part-type="genus" reg="Neopestalotiopsis">Neo.</tp:taxon-name-part><tp:taxon-name-part taxon-name-part-type="species" reg="machili">machili</tp:taxon-name-part></tp:taxon-name></italic> with narrower conidia 4.6–6.8 μm vs. 7–8.5 μm (<xref ref-type="bibr" rid="B65">Razaghi et al. 2024</xref>).</p></tp:treatment-sec><tp:treatment-sec><!--Section generated to contain objects referenced in tp:taxon-treatment.--><fig id="F5" position="float" orientation="portrait"><object-id xmlns:xlink="http://www.w3.org/1999/xlink" content-type="doi" xlink:type="simple">10.3897/mycokeys.119.148647.figure1</object-id><object-id xmlns:xlink="http://www.w3.org/1999/xlink" content-type="zenodo_dep_id" xlink:type="simple">15744035</object-id><object-id xmlns:xlink="http://www.w3.org/1999/xlink" content-type="arpha" xlink:type="simple">60734644-5815-5E76-A463-0A362271B835</object-id><label>Figure 1.</label><caption><p>Phylogenetic relationship of <italic><tp:taxon-name><tp:taxon-name-part taxon-name-part-type="genus" reg="Neopestalotiopsis">Neopestalotiopsis</tp:taxon-name-part></tp:taxon-name></italic>, based on concatenated sequences of <abbrev xmlns:xlink="http://www.w3.org/1999/xlink" xlink:title="included regions of rDNA" id="ABBRID0ELPEM" xlink:type="simple">ITS</abbrev>, <italic><abbrev xmlns:xlink="http://www.w3.org/1999/xlink" xlink:title="beta-tubulin" id="ABBRID0EQPEM" xlink:type="simple">tub2</abbrev></italic> and <italic><abbrev xmlns:xlink="http://www.w3.org/1999/xlink" xlink:title="translation elongation factor-alpha" id="ABBRID0EVPEM" xlink:type="simple">tef1</abbrev></italic> sequence data. Branch support values are indicated above the nodes as <abbrev xmlns:xlink="http://www.w3.org/1999/xlink" xlink:title="Maximum Likelihood" id="ABBRID0EZPEM" xlink:type="simple">ML</abbrev> bootstrap supports (≥ 95%) and <abbrev xmlns:xlink="http://www.w3.org/1999/xlink" xlink:title="Bayesian Inference" id="ABBRID0E4PEM" xlink:type="simple">BI</abbrev> posterior probabilities (≥ 0.90). The tree is rooted to <italic><tp:taxon-name><tp:taxon-name-part taxon-name-part-type="genus" reg="Pestalotiopsis">Pestalotiopsis</tp:taxon-name-part><tp:taxon-name-part taxon-name-part-type="species" reg="diversiseta">diversiseta</tp:taxon-name-part></tp:taxon-name></italic> (MFLUCC 12-0287) and <italic><tp:taxon-name><tp:taxon-name-part taxon-name-part-type="genus" reg="Pestalotiopsis">Pestalotiopsis</tp:taxon-name-part><tp:taxon-name-part taxon-name-part-type="species" reg="colombiensis">colombiensis</tp:taxon-name-part></tp:taxon-name></italic> (CBS 118553). Novel species are in red and “T” indicates the type specimen. Some branches are shortened according to the indicated multipliers to fit the page size and these are indicated by the symbol (//).</p></caption><graphic xmlns:xlink="http://www.w3.org/1999/xlink" xlink:href="mycokeys-119-001-g001.jpg" position="float" orientation="portrait" xlink:type="simple" id="oo_1360058.jpg"><uri content-type="original_file" xlink:type="simple">https://binary.pensoft.net/fig/1360058</uri></graphic></fig></tp:treatment-sec><ref-list><ref id="B65"><mixed-citation xmlns:xlink="http://www.w3.org/1999/xlink" xlink:type="simple"><person-group><name name-style="western"><surname>Razaghi</surname><given-names>P</given-names></name><name name-style="western"><surname>Raza</surname><given-names>M</given-names></name><name name-style="western"><surname>Han</surname><given-names>SL</given-names></name><name name-style="western"><surname>Ma</surname><given-names>ZY</given-names></name><name name-style="western"><surname>Cai</surname><given-names>L</given-names></name><name name-style="western"><surname>Zhao</surname><given-names>P</given-names></name><name name-style="western"><surname>Chen</surname><given-names>Q</given-names></name><name name-style="western"><surname>Phurbu</surname><given-names>D</given-names></name><name name-style="western"><surname>Liu</surname><given-names>F</given-names></name></person-group> (<year>2024</year>) <article-title><tp:taxon-name><tp:taxon-name-part taxon-name-part-type="family">Sporocadaceae</tp:taxon-name-part></tp:taxon-name> revisited.</article-title><source>Studies in Mycology</source><volume>109</volume>(<issue>1</issue>): <fpage>155</fpage>–<lpage>272</lpage>. <ext-link xlink:href="10.3114/sim.2024.109.03" ext-link-type="doi" xlink:type="simple">https://doi.org/10.3114/sim.2024.109.03</ext-link></mixed-citation></ref></ref-list></tp:taxon-treatment>
