# Supplementary material for: ﻿Three new species of Neopestalotiopsis and Pseudopestalotiopsis (Sporocadaceae, Amphisphaeriales) associated with shrub leaf diseases from Fujian, China
Source: MycoKeys. 2025 Jun 24;119:1–28. doi: 10.3897/mycokeys.119.148647 (PMC12238990; doi:10.3897/mycokeys.119.148647)
Supplement: XML Treatment for Neopestalotiopsis longqishanensis [file mycokeys.119.148647-treatment2.xml]

<!DOCTYPE tp:taxon-treatment
  PUBLIC "-//TaxonX//DTD Taxonomic Treatment Publishing DTD v0 20100105//EN" "tax-treatment-NSO.dtd">
<tp:taxon-treatment xmlns:tp="http://www.plazi.org/taxpub"><tp:treatment-meta><kwd-group><label>Taxon classification</label><kwd>
              <named-content content-type="kingdom">Fungi</named-content>
            </kwd><kwd>
              <named-content content-type="order">Amphisphaeriales</named-content>
            </kwd><kwd>
              <named-content content-type="family">Sporocadaceae</named-content>
            </kwd></kwd-group><mixed-citation publication-type="journal"><person-group><name><surname>Heng</surname><given-names>Zhi-Ang</given-names></name><name><surname>Mu</surname><given-names>Tai-Chang</given-names></name><name><surname>Keyhani</surname><given-names>Nemat O.</given-names></name><name><surname>Yang</surname><given-names>Li-Xia</given-names></name><name><surname>Zheng</surname><given-names>Ming-Hai</given-names></name><name><surname>Lv</surname><given-names>Hua-Jun</given-names></name><name><surname>Zhao</surname><given-names>Zhi-Ying</given-names></name><name><surname>Mao</surname><given-names>Yu-Chen</given-names></name><name><surname>Shang</surname><given-names>Jun-Ya</given-names></name><name><surname>Yang</surname><given-names>Jiao</given-names></name><name><surname>Pu</surname><given-names>Hui-Li</given-names></name><name><surname>Lin</surname><given-names>Yong-Sheng</given-names></name><name><surname>Zhu</surname><given-names>Meng-Jia</given-names></name><name><surname>Dang</surname><given-names>Yu-Xiao</given-names></name><name><surname>Wu</surname><given-names>Dong-Mei</given-names></name><name><surname>Qiu</surname><given-names>Zhen-Xing</given-names></name><name><surname>Qiu</surname><given-names>Jun-Zhi</given-names></name><name><surname>Guan</surname><given-names>Xia-Yu</given-names></name></person-group><article-title>﻿Three new species of <italic><tp:taxon-name><tp:taxon-name-part taxon-name-part-type="genus" reg="Neopestalotiopsis">Neopestalotiopsis</tp:taxon-name-part></tp:taxon-name></italic> and <italic><tp:taxon-name><tp:taxon-name-part taxon-name-part-type="genus" reg="Pseudopestalotiopsis">Pseudopestalotiopsis</tp:taxon-name-part></tp:taxon-name></italic> (<tp:taxon-name><tp:taxon-name-part taxon-name-part-type="family">Sporocadaceae</tp:taxon-name-part></tp:taxon-name>, <tp:taxon-name><tp:taxon-name-part taxon-name-part-type="order">Amphisphaeriales</tp:taxon-name-part></tp:taxon-name>) associated with shrub leaf diseases from Fujian, China</article-title><source>MycoKeys</source><day>24</day><month>06</month><year>2025</year><volume>119</volume><fpage>1</fpage><lpage>28</lpage><pub-id pub-id-type="doi">10.3897/mycokeys.119.148647</pub-id></mixed-citation></tp:treatment-meta><tp:nomenclature><label>﻿</label><tp:taxon-name>
            <object-id xmlns:xlink="http://www.w3.org/1999/xlink" content-type="arpha" xlink:type="simple">4FC58C77-F4D7-586F-9BE0-8F16B48C1E93</object-id>
            <tp:taxon-name-part taxon-name-part-type="genus" reg="Neopestalotiopsis">Neopestalotiopsis</tp:taxon-name-part>
            <tp:taxon-name-part taxon-name-part-type="species" reg="longqishanensis">longqishanensis</tp:taxon-name-part>
            <object-id xmlns:xlink="http://www.w3.org/1999/xlink" content-type="mycobank" xlink:type="simple">856859</object-id>
          </tp:taxon-name><tp:taxon-authority>Z.A. Heng &amp; J.Z. Qiu</tp:taxon-authority><tp:taxon-status xmlns:xlink="http://www.w3.org/1999/xlink" xlink:type="simple">sp. nov.</tp:taxon-status><xref ref-type="fig" rid="F3">Fig. 4</xref></tp:nomenclature><tp:treatment-sec sec-type="material" id="SECID0EB4EM"><title>Type.</title><p>China • Fujian Province: Longqi Mountain National Nature Reserve, <named-content xmlns:xlink="http://www.w3.org/1999/xlink" content-type="dwc:verbatimCoordinates" xlink:type="simple"><named-content content-type="geo-json" specific-use="{&#34;type&#34;:&#34;Point&#34;,&#34;coordinates&#34;:[117.854444,26.657778]}" id="NCID0EK4EM" xlink:type="simple">26°39'28'′ N, 117°51'16'′ E</named-content></named-content>, on diseased leaves of an unknown shrub, September 2023, Z.A. Heng, holotype <named-content xmlns:xlink="http://www.w3.org/1999/xlink" content-type="dwc:institutional_code" xlink:title="Herbarium Mycologicum Academiae Sinicae, Institute of Microbiology, Chinese Academy of Sciences" xlink:href="http://grbio.org/institution/chinese-academy-sciences" xlink:type="simple">HMAS</named-content> 353369; ex-holotype culture <named-content xmlns:xlink="http://www.w3.org/1999/xlink" content-type="dwc:institutional_code" xlink:title="China General Microbiological Culture Collection Center" xlink:href="http://grbio.org/institution/china-general-microbiological-culture-collection-center-chinese-academy-sciences" xlink:type="simple">CGMCC</named-content> 3.28545. China • Fujian Province: Longqi Mountain National Nature Reserve, <named-content xmlns:xlink="http://www.w3.org/1999/xlink" content-type="dwc:verbatimCoordinates" xlink:type="simple"><named-content content-type="geo-json" specific-use="{&#34;type&#34;:&#34;Point&#34;,&#34;coordinates&#34;:[117.296389,26.507500]}" id="NCID0E14EM" xlink:type="simple">26°30'27"N, 117°17'47"E</named-content></named-content>, on diseased leaves of an unknown shrub, September 2023, Z.A. Heng, paratype <named-content xmlns:xlink="http://www.w3.org/1999/xlink" content-type="dwc:institutional_code" xlink:title="Herbarium Mycologicum Academiae Sinicae, Institute of Microbiology, Chinese Academy of Sciences" xlink:href="http://grbio.org/institution/chinese-academy-sciences" xlink:type="simple">HMAS</named-content> 353370; ex-paratype culture <named-content xmlns:xlink="http://www.w3.org/1999/xlink" content-type="dwc:institutional_code" xlink:title="China General Microbiological Culture Collection Center" xlink:href="http://grbio.org/institution/china-general-microbiological-culture-collection-center-chinese-academy-sciences" xlink:type="simple">CGMCC</named-content> 3.28546.</p><fig id="F3" position="float" orientation="portrait"><object-id xmlns:xlink="http://www.w3.org/1999/xlink" content-type="doi" xlink:type="simple">10.3897/mycokeys.119.148647.figure4</object-id><object-id xmlns:xlink="http://www.w3.org/1999/xlink" content-type="zenodo_dep_id" xlink:type="simple">15744029</object-id><object-id xmlns:xlink="http://www.w3.org/1999/xlink" content-type="arpha" xlink:type="simple">E08ADF07-65ED-5CD5-8EC9-66FD1AC3E26B</object-id><label>Figure 4.</label><caption><p><italic><tp:taxon-name><tp:taxon-name-part taxon-name-part-type="genus" reg="Neopestalotiopsis">Neopestalotiopsis</tp:taxon-name-part><tp:taxon-name-part taxon-name-part-type="species" reg="longqishanensis">longqishanensis</tp:taxon-name-part></tp:taxon-name></italic> (holotype <named-content xmlns:xlink="http://www.w3.org/1999/xlink" content-type="dwc:institutional_code" xlink:title="Herbarium Mycologicum Academiae Sinicae, Institute of Microbiology, Chinese Academy of Sciences" xlink:href="http://grbio.org/institution/chinese-academy-sciences" xlink:type="simple">HMAS</named-content> 353369) <bold>a</bold> leaves of host shrub <bold>b, c</bold> surface and reverse sides of colony after 7 and 14 d on PDA <bold>d, e</bold> conidiomata on PDA <bold>f–g</bold> conidiogenous cells and conidia <bold>h–m</bold> conidia. Scale bars: 10 µm (<bold>f–m</bold>).</p></caption><graphic xmlns:xlink="http://www.w3.org/1999/xlink" xlink:href="mycokeys-119-001-g004.jpg" position="float" orientation="portrait" xlink:type="simple" id="oo_1360061.jpg"><uri content-type="original_file" xlink:type="simple">https://binary.pensoft.net/fig/1360061</uri></graphic></fig></tp:treatment-sec><tp:treatment-sec sec-type="etymology" id="SECID0EP6EM"><title>Etymology.</title><p>Referring to the locality from which it was collected, Longqi Mountain National Nature Reserve.</p></tp:treatment-sec><tp:treatment-sec sec-type="diagnosis" id="SECID0EU6EM"><title>Diagnosis.</title><p>Asexual morph on PDA: Conidiomata globose, solitary or aggregated, semi-submerged on PDA, black, conidiophores indistinct, often reduced to conidiogenous cells. Conidiogenous cells hyaline, smooth-walled, cylindrical or jug-shaped. Conidia fusoid, ellipsoid to subcylindrical, straight to slightly curved, 20–24.7 × 4.7–6.7 μm (mean = 22.5 × 5.9 μm); 4–septate; basal cells obconic, 2.5–5.6 μm (mean = 4.1 μm) long, hyaline, thin- and smooth-walled; the three intermediate cells columnar, versicoloured, septa darker than the rest of cells, 12.9–17.6 μm (mean = 15.2 μm) long; the second cell from the base pale brown, 3.7–6.8 μm (mean = 4.8 μm) long; third cell dark brown 3.7–6.5 μm (mean = 5.1 μm) long; fourth cell brown 4.3–6 μm (mean = 4.9 μm) long; apical cell hyaline, conical to subcylindrical, 2.3–5.4 μm (mean = 3.6 μm) long; with 2–3 tubular apical appendages (mostly 3) arising at different parts of the apical cell, unbranched, filiform, flexuous, 18.5–40.7 μm (mean = 27.3 μm) long; basal appendages single, tubular, unbranched, 3.7–10.8 μm (mean = 7.4 μm) long. Sexual morph: Unknown.</p></tp:treatment-sec><tp:treatment-sec sec-type="description" id="SECID0EZ6EM"><title>Cultivation characteristics.</title><p>Colonies on PDA attaining 37–41 mm diam. after 7 d at 25 °C, with black conidiomata clusters on the surface. Edges of the colony waved, colony initially white, becoming grey-white after 14 d, reverse side of the colony, pale honey-coloured.</p></tp:treatment-sec><tp:treatment-sec sec-type="notes" id="SECID0E56EM"><title>Notes.</title><p><italic><tp:taxon-name><tp:taxon-name-part taxon-name-part-type="genus" reg="Neopestalotiopsis">Neo.</tp:taxon-name-part><tp:taxon-name-part taxon-name-part-type="species" reg="longqishanensis">longqishanensis</tp:taxon-name-part></tp:taxon-name></italic> (<named-content xmlns:xlink="http://www.w3.org/1999/xlink" content-type="dwc:institutional_code" xlink:title="China General Microbiological Culture Collection Center" xlink:href="http://grbio.org/institution/china-general-microbiological-culture-collection-center-chinese-academy-sciences" xlink:type="simple">CGMCC</named-content> 3.28545 and <named-content xmlns:xlink="http://www.w3.org/1999/xlink" content-type="dwc:institutional_code" xlink:title="China General Microbiological Culture Collection Center" xlink:href="http://grbio.org/institution/china-general-microbiological-culture-collection-center-chinese-academy-sciences" xlink:type="simple">CGMCC</named-content> 3.28546) formed a distinct branch to <italic><tp:taxon-name><tp:taxon-name-part taxon-name-part-type="genus" reg="Neopestalotiopsis">Neo.</tp:taxon-name-part><tp:taxon-name-part taxon-name-part-type="species" reg="surinamensis">surinamensis</tp:taxon-name-part></tp:taxon-name></italic> (CBS 450.74 and CBS 111494) with 96% <abbrev xmlns:xlink="http://www.w3.org/1999/xlink" xlink:title="Maximum Likelihood" id="ABBRID0ECBFM" xlink:type="simple">ML</abbrev>/0.95 BYPP statistical support (Fig. <xref ref-type="fig" rid="F5">1</xref>). The ex-holotype strain <italic><tp:taxon-name><tp:taxon-name-part taxon-name-part-type="genus" reg="Neopestalotiopsis">Neo.</tp:taxon-name-part><tp:taxon-name-part taxon-name-part-type="species" reg="longqishanensis">longqishanensis</tp:taxon-name-part></tp:taxon-name></italic> (<named-content xmlns:xlink="http://www.w3.org/1999/xlink" content-type="dwc:institutional_code" xlink:title="China General Microbiological Culture Collection Center" xlink:href="http://grbio.org/institution/china-general-microbiological-culture-collection-center-chinese-academy-sciences" xlink:type="simple">CGMCC</named-content> 3.28545) is closely related to <italic><tp:taxon-name><tp:taxon-name-part taxon-name-part-type="genus" reg="Neopestalotiopsis">Neo.</tp:taxon-name-part><tp:taxon-name-part taxon-name-part-type="species" reg="surinamensis">surinamensis</tp:taxon-name-part></tp:taxon-name></italic> (CBS 450.74) and comparisons of their nucleotides showed 9 bp nucleotide differences in three loci (3 bp for <abbrev xmlns:xlink="http://www.w3.org/1999/xlink" xlink:title="included regions of rDNA" id="ABBRID0EECFM" xlink:type="simple">ITS</abbrev>, 5 bp for <italic><abbrev xmlns:xlink="http://www.w3.org/1999/xlink" xlink:title="beta-tubulin" id="ABBRID0EJCFM" xlink:type="simple">tub2</abbrev></italic> and 1 bp for <italic><abbrev xmlns:xlink="http://www.w3.org/1999/xlink" xlink:title="translation elongation factor-alpha" id="ABBRID0EOCFM" xlink:type="simple">tef1</abbrev></italic>). <italic><tp:taxon-name><tp:taxon-name-part taxon-name-part-type="genus" reg="Neopestalotiopsis">Neo.</tp:taxon-name-part><tp:taxon-name-part taxon-name-part-type="species" reg="longqishanensis">longqishanensis</tp:taxon-name-part></tp:taxon-name></italic> is morphologically distinct from <italic><tp:taxon-name><tp:taxon-name-part taxon-name-part-type="genus" reg="Neopestalotiopsis">Neo.</tp:taxon-name-part><tp:taxon-name-part taxon-name-part-type="species" reg="surinamensis">surinamensis</tp:taxon-name-part></tp:taxon-name></italic> with narrower conidia 4.7–6.7 μm vs. (7–)7.5–9(–9.5) μm and shorter basal cells 2.5–5.6 μm vs. 5–7.5 μm (<xref ref-type="bibr" rid="B52">Maharachchikumbura et al. 2014b</xref>).</p></tp:treatment-sec><tp:treatment-sec><!--Section generated to contain objects referenced in tp:taxon-treatment.--><fig id="F5" position="float" orientation="portrait"><object-id xmlns:xlink="http://www.w3.org/1999/xlink" content-type="doi" xlink:type="simple">10.3897/mycokeys.119.148647.figure1</object-id><object-id xmlns:xlink="http://www.w3.org/1999/xlink" content-type="zenodo_dep_id" xlink:type="simple">15744035</object-id><object-id xmlns:xlink="http://www.w3.org/1999/xlink" content-type="arpha" xlink:type="simple">60734644-5815-5E76-A463-0A362271B835</object-id><label>Figure 1.</label><caption><p>Phylogenetic relationship of <italic><tp:taxon-name><tp:taxon-name-part taxon-name-part-type="genus" reg="Neopestalotiopsis">Neopestalotiopsis</tp:taxon-name-part></tp:taxon-name></italic>, based on concatenated sequences of <abbrev xmlns:xlink="http://www.w3.org/1999/xlink" xlink:title="included regions of rDNA" id="ABBRID0ELPEM" xlink:type="simple">ITS</abbrev>, <italic><abbrev xmlns:xlink="http://www.w3.org/1999/xlink" xlink:title="beta-tubulin" id="ABBRID0EQPEM" xlink:type="simple">tub2</abbrev></italic> and <italic><abbrev xmlns:xlink="http://www.w3.org/1999/xlink" xlink:title="translation elongation factor-alpha" id="ABBRID0EVPEM" xlink:type="simple">tef1</abbrev></italic> sequence data. Branch support values are indicated above the nodes as <abbrev xmlns:xlink="http://www.w3.org/1999/xlink" xlink:title="Maximum Likelihood" id="ABBRID0EZPEM" xlink:type="simple">ML</abbrev> bootstrap supports (≥ 95%) and <abbrev xmlns:xlink="http://www.w3.org/1999/xlink" xlink:title="Bayesian Inference" id="ABBRID0E4PEM" xlink:type="simple">BI</abbrev> posterior probabilities (≥ 0.90). The tree is rooted to <italic><tp:taxon-name><tp:taxon-name-part taxon-name-part-type="genus" reg="Pestalotiopsis">Pestalotiopsis</tp:taxon-name-part><tp:taxon-name-part taxon-name-part-type="species" reg="diversiseta">diversiseta</tp:taxon-name-part></tp:taxon-name></italic> (MFLUCC 12-0287) and <italic><tp:taxon-name><tp:taxon-name-part taxon-name-part-type="genus" reg="Pestalotiopsis">Pestalotiopsis</tp:taxon-name-part><tp:taxon-name-part taxon-name-part-type="species" reg="colombiensis">colombiensis</tp:taxon-name-part></tp:taxon-name></italic> (CBS 118553). Novel species are in red and “T” indicates the type specimen. Some branches are shortened according to the indicated multipliers to fit the page size and these are indicated by the symbol (//).</p></caption><graphic xmlns:xlink="http://www.w3.org/1999/xlink" xlink:href="mycokeys-119-001-g001.jpg" position="float" orientation="portrait" xlink:type="simple" id="oo_1360058.jpg"><uri content-type="original_file" xlink:type="simple">https://binary.pensoft.net/fig/1360058</uri></graphic></fig></tp:treatment-sec><ref-list><ref id="B52"><mixed-citation xmlns:xlink="http://www.w3.org/1999/xlink" xlink:type="simple"><person-group><name name-style="western"><surname>Maharachchikumbura</surname><given-names>SSN</given-names></name><name name-style="western"><surname>Hyde</surname><given-names>KD</given-names></name><name name-style="western"><surname>Groenewald</surname><given-names>JZ</given-names></name><name name-style="western"><surname>Xu</surname><given-names>J</given-names></name><name name-style="western"><surname>Crous</surname><given-names>PW</given-names></name></person-group> (<year>2014b</year>) <article-title><italic><tp:taxon-name><tp:taxon-name-part taxon-name-part-type="genus">Pestalotiopsis</tp:taxon-name-part></tp:taxon-name></italic> revisited.</article-title><source>Studies in Mycology</source><volume>79</volume>(<issue>1</issue>): <fpage>121</fpage>–<lpage>186</lpage>. <ext-link xlink:href="10.1016/j.simyco.2014.09.005" ext-link-type="doi" xlink:type="simple">https://doi.org/10.1016/j.simyco.2014.09.005</ext-link></mixed-citation></ref></ref-list></tp:taxon-treatment>
