# Supplementary material for: ﻿Three new species of Neopestalotiopsis and Pseudopestalotiopsis (Sporocadaceae, Amphisphaeriales) associated with shrub leaf diseases from Fujian, China
Source: MycoKeys. 2025 Jun 24;119:1–28. doi: 10.3897/mycokeys.119.148647 (PMC12238990; doi:10.3897/mycokeys.119.148647)
Supplement: XML Treatment for Pseudopestalotiopsis zhangzhouensis [file mycokeys.119.148647-treatment3.xml]

<!DOCTYPE tp:taxon-treatment
  PUBLIC "-//TaxonX//DTD Taxonomic Treatment Publishing DTD v0 20100105//EN" "tax-treatment-NSO.dtd">
<tp:taxon-treatment xmlns:tp="http://www.plazi.org/taxpub"><tp:treatment-meta><kwd-group><label>Taxon classification</label><kwd>
              <named-content content-type="kingdom">Fungi</named-content>
            </kwd><kwd>
              <named-content content-type="order">Amphisphaeriales</named-content>
            </kwd><kwd>
              <named-content content-type="family">Sporocadaceae</named-content>
            </kwd></kwd-group><mixed-citation publication-type="journal"><person-group><name><surname>Heng</surname><given-names>Zhi-Ang</given-names></name><name><surname>Mu</surname><given-names>Tai-Chang</given-names></name><name><surname>Keyhani</surname><given-names>Nemat O.</given-names></name><name><surname>Yang</surname><given-names>Li-Xia</given-names></name><name><surname>Zheng</surname><given-names>Ming-Hai</given-names></name><name><surname>Lv</surname><given-names>Hua-Jun</given-names></name><name><surname>Zhao</surname><given-names>Zhi-Ying</given-names></name><name><surname>Mao</surname><given-names>Yu-Chen</given-names></name><name><surname>Shang</surname><given-names>Jun-Ya</given-names></name><name><surname>Yang</surname><given-names>Jiao</given-names></name><name><surname>Pu</surname><given-names>Hui-Li</given-names></name><name><surname>Lin</surname><given-names>Yong-Sheng</given-names></name><name><surname>Zhu</surname><given-names>Meng-Jia</given-names></name><name><surname>Dang</surname><given-names>Yu-Xiao</given-names></name><name><surname>Wu</surname><given-names>Dong-Mei</given-names></name><name><surname>Qiu</surname><given-names>Zhen-Xing</given-names></name><name><surname>Qiu</surname><given-names>Jun-Zhi</given-names></name><name><surname>Guan</surname><given-names>Xia-Yu</given-names></name></person-group><article-title>﻿Three new species of <italic><tp:taxon-name><tp:taxon-name-part taxon-name-part-type="genus" reg="Neopestalotiopsis">Neopestalotiopsis</tp:taxon-name-part></tp:taxon-name></italic> and <italic><tp:taxon-name><tp:taxon-name-part taxon-name-part-type="genus" reg="Pseudopestalotiopsis">Pseudopestalotiopsis</tp:taxon-name-part></tp:taxon-name></italic> (<tp:taxon-name><tp:taxon-name-part taxon-name-part-type="family">Sporocadaceae</tp:taxon-name-part></tp:taxon-name>, <tp:taxon-name><tp:taxon-name-part taxon-name-part-type="order">Amphisphaeriales</tp:taxon-name-part></tp:taxon-name>) associated with shrub leaf diseases from Fujian, China</article-title><source>MycoKeys</source><day>24</day><month>06</month><year>2025</year><volume>119</volume><fpage>1</fpage><lpage>28</lpage><pub-id pub-id-type="doi">10.3897/mycokeys.119.148647</pub-id></mixed-citation></tp:treatment-meta><tp:nomenclature><label>﻿</label><tp:taxon-name>
            <object-id xmlns:xlink="http://www.w3.org/1999/xlink" content-type="arpha" xlink:type="simple">0DAB61B3-20FB-5D6E-9EB9-18B5EF49D72B</object-id>
            <tp:taxon-name-part taxon-name-part-type="genus" reg="Pseudopestalotiopsis">Pseudopestalotiopsis</tp:taxon-name-part>
            <tp:taxon-name-part taxon-name-part-type="species" reg="zhangzhouensis">zhangzhouensis</tp:taxon-name-part>
            <object-id xmlns:xlink="http://www.w3.org/1999/xlink" content-type="mycobank" xlink:type="simple">856860</object-id>
          </tp:taxon-name><tp:taxon-authority>Z.A. Heng &amp; J.Z. Qiu</tp:taxon-authority><tp:taxon-status xmlns:xlink="http://www.w3.org/1999/xlink" xlink:type="simple">sp. nov.</tp:taxon-status><xref ref-type="fig" rid="F4">Fig. 5</xref></tp:nomenclature><tp:treatment-sec sec-type="material" id="SECID0E1EFM"><title>Type.</title><p>China • Fujian Province: Zhangzhou City, <named-content xmlns:xlink="http://www.w3.org/1999/xlink" content-type="dwc:verbatimCoordinates" xlink:type="simple"><named-content content-type="geo-json" specific-use="{&#34;type&#34;:&#34;Point&#34;,&#34;coordinates&#34;:[117.650000,24.510000]}" id="NCID0EDFFM" xlink:type="simple">24°30'36"N, 117°39'0"E</named-content></named-content>, on diseased leaves of <italic><tp:taxon-name><tp:taxon-name-part taxon-name-part-type="genus" reg="Ixora">Ixora</tp:taxon-name-part><tp:taxon-name-part taxon-name-part-type="species" reg="chinensis">chinensis</tp:taxon-name-part></tp:taxon-name></italic>, September 2023, Z.A. Heng, holotype <named-content xmlns:xlink="http://www.w3.org/1999/xlink" content-type="dwc:institutional_code" xlink:title="Herbarium Mycologicum Academiae Sinicae, Institute of Microbiology, Chinese Academy of Sciences" xlink:href="http://grbio.org/institution/chinese-academy-sciences" xlink:type="simple">HMAS</named-content> 353371; ex-holotype culture <named-content xmlns:xlink="http://www.w3.org/1999/xlink" content-type="dwc:institutional_code" xlink:title="China General Microbiological Culture Collection Center" xlink:href="http://grbio.org/institution/china-general-microbiological-culture-collection-center-chinese-academy-sciences" xlink:type="simple">CGMCC</named-content> 3.28547. China • Fujian Province: Zhangzhou City, <named-content xmlns:xlink="http://www.w3.org/1999/xlink" content-type="dwc:verbatimCoordinates" xlink:type="simple"><named-content content-type="geo-json" specific-use="{&#34;type&#34;:&#34;Point&#34;,&#34;coordinates&#34;:[117.650000,24.510000]}" id="NCID0E5FFM" xlink:type="simple">24°30'36"N, 117°39'0"E</named-content></named-content>, on diseased leaves of <italic><tp:taxon-name><tp:taxon-name-part taxon-name-part-type="genus" reg="Ixora">Ixora</tp:taxon-name-part><tp:taxon-name-part taxon-name-part-type="species" reg="chinensis">chinensis</tp:taxon-name-part></tp:taxon-name></italic>, September 2023, Z.A. Heng, paratype <named-content xmlns:xlink="http://www.w3.org/1999/xlink" content-type="dwc:institutional_code" xlink:title="Herbarium Mycologicum Academiae Sinicae, Institute of Microbiology, Chinese Academy of Sciences" xlink:href="http://grbio.org/institution/chinese-academy-sciences" xlink:type="simple">HMAS</named-content> 353372; ex-paratype culture <named-content xmlns:xlink="http://www.w3.org/1999/xlink" content-type="dwc:institutional_code" xlink:title="China General Microbiological Culture Collection Center" xlink:href="http://grbio.org/institution/china-general-microbiological-culture-collection-center-chinese-academy-sciences" xlink:type="simple">CGMCC</named-content> 3.28548.</p><fig id="F4" position="float" orientation="portrait"><object-id xmlns:xlink="http://www.w3.org/1999/xlink" content-type="doi" xlink:type="simple">10.3897/mycokeys.119.148647.figure5</object-id><object-id xmlns:xlink="http://www.w3.org/1999/xlink" content-type="zenodo_dep_id" xlink:type="simple">15744031</object-id><object-id xmlns:xlink="http://www.w3.org/1999/xlink" content-type="arpha" xlink:type="simple">B3381800-05AB-5356-B20E-77FD6322863A</object-id><label>Figure 5.</label><caption><p><italic><tp:taxon-name><tp:taxon-name-part taxon-name-part-type="genus" reg="Pseudopestalotiopsis">Pseudopestalotiopsis</tp:taxon-name-part><tp:taxon-name-part taxon-name-part-type="species" reg="zhangzhouensis">zhangzhouensis</tp:taxon-name-part></tp:taxon-name></italic> (holotype <named-content xmlns:xlink="http://www.w3.org/1999/xlink" content-type="dwc:institutional_code" xlink:title="Herbarium Mycologicum Academiae Sinicae, Institute of Microbiology, Chinese Academy of Sciences" xlink:href="http://grbio.org/institution/chinese-academy-sciences" xlink:type="simple">HMAS</named-content> 353371) <bold>a</bold> leaf of host shrub <bold>b, c</bold> colony on PDA after 7 days (above and reverse) <bold>d, e</bold> conidiomata on PDA <bold>f-g</bold> conidiogenous cells and conidia <bold>h–m</bold> conidia. Scale bars: 10 µm (<bold>f–m</bold>).</p></caption><graphic xmlns:xlink="http://www.w3.org/1999/xlink" xlink:href="mycokeys-119-001-g005.jpg" position="float" orientation="portrait" xlink:type="simple" id="oo_1360062.jpg"><uri content-type="original_file" xlink:type="simple">https://binary.pensoft.net/fig/1360062</uri></graphic></fig></tp:treatment-sec><tp:treatment-sec sec-type="etymology" id="SECID0E5HFM"><title>Etymology.</title><p>Referring to the locality from which it was collected, China, Fujian Province, Zhangzhou City.</p></tp:treatment-sec><tp:treatment-sec sec-type="diagnosis" id="SECID0EDIFM"><title>Diagnosis.</title><p>Asexual morph on PDA: conidiomata acervular, globose, dark brown or black, solitary or aggregated, semi-submerged on PDA, releasing conidia in a black, slimy, globose mass. Conidiophores indistinct and reduced to conidiogenous cells. Conidiogenous cells discrete, smooth-walled, cylindrical or finely lobed. Conidia fusiform, straight or slightly curved, 20.1–27.3 × 4.2–6.9 μm (mean = 23.3 × 5.5 μm); 4–septate, slightly constricted at the septa; basal cells obconical, 2.9–5.2 μm (mean = 4.2 μm) long, hyaline, smooth, thin-walled; the three intermediate cells columnar or cylindrical, homochromatic, pale brown to brown, 13.8–17.9 μm (mean = 15.5 μm) long, septa and periclinal walls darker than rest of the cell; second cell from the base pale brown, 4.1–6.3 μm (mean = 4.9 μm) long; third cell brown, 3.9–5.8 μm (mean = 4.8 μm) long; fourth cell pale brown to brown, 3.9–5.3 μm (mean = 4.5 μm) long; apical cell hyaline, subcylindrical, 2.2–5.1 μm (mean = 3.4 μm) long; with 2–3 tubular apical appendages (mostly 3) arising at different parts of the apical cell, unbranched, 25.1–36.7 μm (mean = 28.5 μm) long; basal appendages single, tubular, unbranched, 2–5.5 μm (mean = 3.9 μm) long. Sexual morph not observed.</p></tp:treatment-sec><tp:treatment-sec sec-type="description" id="SECID0EIIFM"><title>Cultivation characteristics.</title><p>Colonies on PDA grew fast, covering the Petri plate after 7 d of incubation at 25 °C. Colony edges wavy, white or yellowish, with solitary or aggregated clusters of conidiomata on the surface, reverse side of the colony, white.</p></tp:treatment-sec><tp:treatment-sec sec-type="notes" id="SECID0ENIFM"><title>Notes.</title><p>Two strains <italic><tp:taxon-name><tp:taxon-name-part taxon-name-part-type="genus" reg="Pseudopestalotiopsis">Pseudopestalotiopsis</tp:taxon-name-part><tp:taxon-name-part taxon-name-part-type="species" reg="zhangzhouensis">zhangzhouensis</tp:taxon-name-part></tp:taxon-name></italic> (<named-content xmlns:xlink="http://www.w3.org/1999/xlink" content-type="dwc:institutional_code" xlink:title="China General Microbiological Culture Collection Center" xlink:href="http://grbio.org/institution/china-general-microbiological-culture-collection-center-chinese-academy-sciences" xlink:type="simple">CGMCC</named-content> 3.28547 and <named-content xmlns:xlink="http://www.w3.org/1999/xlink" content-type="dwc:institutional_code" xlink:title="China General Microbiological Culture Collection Center" xlink:href="http://grbio.org/institution/china-general-microbiological-culture-collection-center-chinese-academy-sciences" xlink:type="simple">CGMCC</named-content> 3.28548) were isolated from diseased leaf spots on <italic><tp:taxon-name><tp:taxon-name-part taxon-name-part-type="genus" reg="Ixora">Ixora</tp:taxon-name-part><tp:taxon-name-part taxon-name-part-type="species" reg="chinensis">chinensis</tp:taxon-name-part></tp:taxon-name></italic>. <italic><tp:taxon-name><tp:taxon-name-part taxon-name-part-type="genus" reg="Pseudopestalotiopsis">Pseudopestalotiopsis</tp:taxon-name-part><tp:taxon-name-part taxon-name-part-type="species" reg="zhangzhouensis">zhangzhouensis</tp:taxon-name-part></tp:taxon-name></italic> (<named-content xmlns:xlink="http://www.w3.org/1999/xlink" content-type="dwc:institutional_code" xlink:title="China General Microbiological Culture Collection Center" xlink:href="http://grbio.org/institution/china-general-microbiological-culture-collection-center-chinese-academy-sciences" xlink:type="simple">CGMCC</named-content> 3.28547 and <named-content xmlns:xlink="http://www.w3.org/1999/xlink" content-type="dwc:institutional_code" xlink:title="China General Microbiological Culture Collection Center" xlink:href="http://grbio.org/institution/china-general-microbiological-culture-collection-center-chinese-academy-sciences" xlink:type="simple">CGMCC</named-content> 3.28548) formed a distinct branching relationship to <italic><tp:taxon-name><tp:taxon-name-part taxon-name-part-type="genus" reg="Pseudopestalotiopsis">Ps.</tp:taxon-name-part><tp:taxon-name-part taxon-name-part-type="species" reg="theae">theae</tp:taxon-name-part></tp:taxon-name></italic> (MFLUCC-0055 and SC011) with 98% <abbrev xmlns:xlink="http://www.w3.org/1999/xlink" xlink:title="Maximum Likelihood" id="ABBRID0EPKFM" xlink:type="simple">ML</abbrev>/0.99 BYPP statistical support (Fig. <xref ref-type="fig" rid="F1">2</xref>). The isolate is closely related to <italic><tp:taxon-name><tp:taxon-name-part taxon-name-part-type="genus" reg="Pseudopestalotiopsis">Ps.</tp:taxon-name-part><tp:taxon-name-part taxon-name-part-type="species" reg="theae">theae</tp:taxon-name-part></tp:taxon-name></italic> (MFLUCC-0055) and comparisons of their nucleotides showed 14 bp nucleotide differences in three loci (6 bp for <italic><abbrev xmlns:xlink="http://www.w3.org/1999/xlink" xlink:title="beta-tubulin" id="ABBRID0EDLFM" xlink:type="simple">tub2</abbrev></italic> and 8 bp for <italic><abbrev xmlns:xlink="http://www.w3.org/1999/xlink" xlink:title="translation elongation factor-alpha" id="ABBRID0EILFM" xlink:type="simple">tef1</abbrev></italic>, including two gaps). <italic><tp:taxon-name><tp:taxon-name-part taxon-name-part-type="genus" reg="Pseudopestalotiopsis">Ps.</tp:taxon-name-part><tp:taxon-name-part taxon-name-part-type="species" reg="zhangzhouensis">zhangzhouensis</tp:taxon-name-part></tp:taxon-name></italic> was morphologically distinct from <italic><tp:taxon-name><tp:taxon-name-part taxon-name-part-type="genus" reg="Pseudopestalotiopsis">Ps.</tp:taxon-name-part><tp:taxon-name-part taxon-name-part-type="species" reg="theae">theae</tp:taxon-name-part></tp:taxon-name></italic> in its narrower conidia 4.2–6.9 μm vs. 6.6–8.3 μm and shorter basal appendages 2–5.5 μm vs. 5–9 μm (<xref ref-type="bibr" rid="B52">Maharachchikumbura et al. 2014b</xref>).</p></tp:treatment-sec><tp:treatment-sec><!--Section generated to contain objects referenced in tp:taxon-treatment.--><fig id="F1" position="float" orientation="portrait"><object-id xmlns:xlink="http://www.w3.org/1999/xlink" content-type="doi" xlink:type="simple">10.3897/mycokeys.119.148647.figure2</object-id><object-id xmlns:xlink="http://www.w3.org/1999/xlink" content-type="zenodo_dep_id" xlink:type="simple">15744022</object-id><object-id xmlns:xlink="http://www.w3.org/1999/xlink" content-type="arpha" xlink:type="simple">019DB035-FED5-5865-8157-FC2B313ABD2F</object-id><label>Figure 2.</label><caption><p>Phylogenetic relationship of <italic><tp:taxon-name><tp:taxon-name-part taxon-name-part-type="genus" reg="Pseudopestalotiopsis">Pseudopestalotiopsis</tp:taxon-name-part></tp:taxon-name></italic>, based on concatenated sequences of <abbrev xmlns:xlink="http://www.w3.org/1999/xlink" xlink:title="included regions of rDNA" id="ABBRID0ELREM" xlink:type="simple">ITS</abbrev>, <italic><abbrev xmlns:xlink="http://www.w3.org/1999/xlink" xlink:title="beta-tubulin" id="ABBRID0EQREM" xlink:type="simple">tub2</abbrev></italic> and <italic><abbrev xmlns:xlink="http://www.w3.org/1999/xlink" xlink:title="translation elongation factor-alpha" id="ABBRID0EVREM" xlink:type="simple">tef1</abbrev></italic> sequence data. Branch support values are indicated above the nodes as <abbrev xmlns:xlink="http://www.w3.org/1999/xlink" xlink:title="Maximum Likelihood" id="ABBRID0EZREM" xlink:type="simple">ML</abbrev> bootstrap supports (≥ 95%) and <abbrev xmlns:xlink="http://www.w3.org/1999/xlink" xlink:title="Bayesian Inference" id="ABBRID0E4REM" xlink:type="simple">BI</abbrev> posterior probabilities (≥ 0.90). The tree is rooted to <italic><tp:taxon-name><tp:taxon-name-part taxon-name-part-type="genus" reg="Pestalotiopsis">Pestalotiopsis</tp:taxon-name-part><tp:taxon-name-part taxon-name-part-type="species" reg="trachycarpicola">trachycarpicola</tp:taxon-name-part></tp:taxon-name></italic> (OP068). Novel species are in red and “T” indicates the type specimen. Some branches are shortened according to the indicated multipliers to fit the page size and these are indicated by the symbol (//).</p></caption><graphic xmlns:xlink="http://www.w3.org/1999/xlink" xlink:href="mycokeys-119-001-g002.jpg" position="float" orientation="portrait" xlink:type="simple" id="oo_1360059.jpg"><uri content-type="original_file" xlink:type="simple">https://binary.pensoft.net/fig/1360059</uri></graphic></fig></tp:treatment-sec><ref-list><ref id="B52"><mixed-citation xmlns:xlink="http://www.w3.org/1999/xlink" xlink:type="simple"><person-group><name name-style="western"><surname>Maharachchikumbura</surname><given-names>SSN</given-names></name><name name-style="western"><surname>Hyde</surname><given-names>KD</given-names></name><name name-style="western"><surname>Groenewald</surname><given-names>JZ</given-names></name><name name-style="western"><surname>Xu</surname><given-names>J</given-names></name><name name-style="western"><surname>Crous</surname><given-names>PW</given-names></name></person-group> (<year>2014b</year>) <article-title><italic><tp:taxon-name><tp:taxon-name-part taxon-name-part-type="genus">Pestalotiopsis</tp:taxon-name-part></tp:taxon-name></italic> revisited.</article-title><source>Studies in Mycology</source><volume>79</volume>(<issue>1</issue>): <fpage>121</fpage>–<lpage>186</lpage>. <ext-link xlink:href="10.1016/j.simyco.2014.09.005" ext-link-type="doi" xlink:type="simple">https://doi.org/10.1016/j.simyco.2014.09.005</ext-link></mixed-citation></ref></ref-list></tp:taxon-treatment>
